# Supplementary material for: Development of Protein- and Fiber-Enriched, Sugar-Free Lentil Cookies: Impact of Whey Protein, Inulin, and Xylitol on Physical, Textural, and Sensory Characteristics
Source: Foods. 2022 Nov 26;11(23):3819. doi: 10.3390/foods11233819 (PMC9736369; doi:10.3390/foods11233819)
Supplement: Supplementary file 1 [file foods-11-03819-s001.zip]

Archive with 1 entries (1 files):
- foods-2050479-Supplementary materials.pdf
